# Supplementary material for: Reexpression of LSAMP inhibits tumor growth in a preclinical osteosarcoma model
Source: Mol Cancer. 2014 Apr 28;13:93. doi: 10.1186/1476-4598-13-93 (PMC4029956; doi:10.1186/1476-4598-13-93)
Supplement: Additional file 1: Table S1 — Clinical data for osteosarcoma samples and control samples. [file 1476-4598-13-93-S1.csv]

Additional file 1: Table S1: Clinical data for osteosarcoma samples and control samples
Sample name	Sample type	Sample origin	Patient age (years)/sex	Subtype	Grade	Sample location	Chemotherapy	Status	Follow up (months)	ATCC number	Provider	Note
OS7	Tumor	Prim	26/M	Obl	4	Femur	Yes	NED	198	-	The Norwegian Radium Hospital
OS14	Tumor	Prim	14/F	Obl/fbl	4	Femur	Yes	DD	13	-	The Norwegian Radium Hospital
OS41	Tumor	Prim	11/M	Obl	4	Tibia	No	NA	NA	-	The Norwegian Radium Hospital
OS48	Tumor	Prim	50/M	Obl/fbl	4	Tibia	No	NED	63	-	The Norwegian Radium Hospital
OS75	Tumor	Prim	16/M	Obl/tel	4	Costa	No	DD	5	-	The Norwegian Radium Hospital
OS90	Tumor	Prim	32/M	NA	4	Head/neck	No	DUC	17	-	The Norwegian Radium Hospital
OS91	Tumor	Prim	79/M	NA	4	Femur	No	DD	8	-	The Norwegian Radium Hospital
OS93	Tumor	Prim	75/F	NA	4	Scalpula	No	DD	12	-	The Norwegian Radium Hospital
OS95	Tumor	Prim	74/F	NA	4	Upper trunk	No	DD	45	-	The Norwegian Radium Hospital
OS96	Tumor	Met	42/M	NA	4	Lung	Yes	DD	36	-	The Norwegian Radium Hospital
OS97	Tumor	Prim	12/M	Obl/cho	4	Femur	No	DD	23	-	The Norwegian Radium Hospital
OS98	Tumor	Prim	64/M	NA	4	Pelvis	No	DD	13	-	The Norwegian Radium Hospital
OS99	Tumor	Prim	33/M	Obl	4	Pelvis	No	DD	21	-	The Norwegian Radium Hospital
OS3x	Tumor	Prim	17/M	Obl/cho	4	Femur	No	DD	45	-	The Norwegian Radium Hospital
OS4x	Tumor	Prim	15/M	Obl	4	Femur	Yes	DD	37	-	The Norwegian Radium Hospital
OS5x	Tumor	Prim	14/M	Obl	4	NA	No	DD	4	-	The Norwegian Radium Hospital
OS6x	Tumor	Prim	7/M	Obl/tel	4	Femur	Yes	DD	33	-	The Norwegian Radium Hospital
OS8x	Tumor	Met	16/M	Obl	4	Lung	Yes	DD	19	-	The Norwegian Radium Hospital
OS9x	Tumor	Prim	67/F	Obl	4	Femur	No	DD	38	-	The Norwegian Radium Hospital
OS12x	Tumor	Met	41/M	Obl/cho	4	Lung	Yes	DD	49	-	The Norwegian Radium Hospital
OS13x	Tumor	Met	18/M	Cho	4	Lung	Yes	DD	187	-	The Norwegian Radium Hospital
OS15x	Tumor	Prim	49/F	Obl	4	Costa	No	DD	3	-	The Norwegian Radium Hospital
OS16x	Tumor	Prim	34/M	Obl	3	Fibula	No	DD	7	-	The Norwegian Radium Hospital
OS45x	Tumor	Met	41/F	Fbl	4	Lung	No	DD	1	-	The Norwegian Radium Hospital
OS56x	Tumor	Prim	8/M	Obl/fbl	4	Humerus	No	NED	63	-	The Norwegian Radium Hospital
OS58x	Tumor	Prim	31/M	Obl/fbl	4	Femur	No	DD	9	-	The Norwegian Radium Hospital
OS83x	Tumor	Prim	18/M	Obl	4	Tibia	No	DD	19	-	The Norwegian Radium Hospital
OS87x	Tumor	Prim	11/F	NA	4	Femur	No	NED	53	-	The Norwegian Radium Hospital
46-161x	Tumor	Prim	9/F	Obl	4	Tibial	Yes	DD	24	-	Dep of Pathology, University of Valencia
84-151x	Tumor	Prim	17/M	Obl	4	Femur	Yes	DD	3	-	Dep of Pathology, University of Valencia
88-191x	Tumor	Prim	NA	Cho	2	NA	NA	NA	NA	-	Dep of Pathology, University of Valencia
100-81x	Tumor	Prim	NA	SC	4	NA	NA	NA	NA	-	Dep of Pathology, University of Valencia
154-171x	Tumor	Prim	NA	Obl	4	NA	NA	NA	NA	-	Dep of Pathology, University of Valencia
166-101x	Tumor	Prim	50/F	Cho	3	Tibial	Yes	DD	11	-	Dep of Pathology, University of Valencia
221-231x	Tumor	Rec	40/M	Obl	4	Femur	Yes	DD	28	-	Dep of Pathology, University of Valencia
339-61x	Tumor	Met	21/M	Obl	4	Femur	Yes	DD	18	-	Dep of Pathology, University of Valencia
399-101x	Tumor	Prim	22/M	Obl	4	Costal	Yes	DD	15	-	Dep of Pathology, University of Valencia
400-31x	Tumor	Prim	27/F	Obl	4	Pelvic	Yes	DD	19	-	Dep of Pathology, University of Valencia
8-191x	Tumor	NA	NA	Ost Pleo	4	Knee	Yes	NA	9	-	Dep of Pathology, University of Valencia
143B	Cell line	NA	13/F	Mixed	NA	NA	-	NA	-	CRL-8303	ATCC
CAL 72	Cell line	Prim	10/M	Obl	NA	NA	-	NA	-	-	University College London
G-292	Cell line	NA	9/F	Fbl	NA	NA	-	NA	-	CRL-1423	ATCC
HAL	Cell line	BM	15/M	NA	NA	NA	-	NA	-	-	The Norwegian Radium Hospital
HOS	Cell line	NA	13/F	Fbl/epi	NA	NA	-	NA	-	CRL-1543	ATCC
IOR/MOS	Cell line	Prim	13/F	Obl	NA	NA	-	NA	-	-	Istituto Ortopedico Rizzoli
IOR/OS10	Cell line	Prim	10/F	Fbl/epi	NA	NA	-	NA	-	-	Istituto Ortopedico Rizzoli
IOR/OS14	Cell line	Prim	13/M	Obl	NA	NA	-	NA	-	-	Istituto Ortopedico Rizzoli
IOR/OS15	Cell line	Prim	12/F	Obl	NA	NA	-	NA	-	-	Istituto Ortopedico Rizzoli
IOR/OS18	Cell line	Met	33/M	Obl	NA	NA	-	NA	-	-	Istituto Ortopedico Rizzoli
IOR/OS9	Cell line	Met	15/M	Obl	NA	NA	-	NA	-	-	Istituto Ortopedico Rizzoli
IOR/SARG	Cell line	Prim	25/M	NA	NA	NA	-	NA	-	-	Istituto Ortopedico Rizzoli	Derived from HOS
KPD	Cell line	Prim	7/M	Obl/tel	NA	NA	-	NA	-	-	The Norwegian Radium Hospital
MG-63	Cell line	NA	14/M	Fbl/epi	NA	NA	-	NA	-	CRL-1427	ATCC
MHM	Cell line	Met	41/F	Fbl	NA	NA	-	NA	-	-	The Norwegian Radium Hospital	Derived from HOS
MNNG/HOS	Cell line	NA	13/F	NA	NA	NA	-	NA	-	CRL-1547	ATCC
OHS	Cell line	Prim	14/M	Obl	NA	NA	-	NA	-	-	The Norwegian Radium Hospital
OSA(SJSA-1)	Cell line	NA	19/M	Fbl	NA	NA	-	NA	-	CRL-2098	ATCC
Saos-2	Cell line	NA	11/F	Epi	NA	NA	-	NA	-	HTB-85	ATCC
U-2 OS	Cell line	NA	15/F	Epi	NA	NA	-	NA	-	HTB-96	ATCC
ZK-58	Cell line	NA	21/M	Obl	NA	NA	-	NA	-	-	Heinrich-Heine-Universit�t D�sseldorf
Bone 1	Control	-	52/M	-	-	Femur, cortical bone	-	-	-	-	The Norwegian Radium Hospital	Bone from cancer renis patient, bone metastasis
Bone 2	Control	-	20/M	-	-	Tibia	-	-	-	-	The Norwegian Radium Hospital	Bone from patient with osteosarcoma (Parosteal, periosteal)
Bone 3	Control	-	26/M	-	-	NA	-	-	-	-	Capital Biosciences	NA
Bone 4	Control	-	72/F	-	-	NA	-	-	-	-	Capital Biosciences	NA
Bone 5	Control	-	10/M	-	-	Fibula	-	-	-	-	The Norwegian Radium Hospital	Bone from patient with osteosarcoma
Bone 6	Control	-	15/F	-	-	Tibia	-	-	-	-	University College London	Bone from patient with osteosarcoma (osteoblastic)
Bone 7	Control	-	4/F	-	-	Clavicle	-	-	-	-	The Norwegian Radium Hospital	Bone from patient with Giant cell tumour of bone
OB 1	Control	-	NA	-	-	-	-	-	-	-	ScienCell Research Laboratories
OB 2	Control	-	NA	-	-	-	-	-	-	-	ScienCell Research Laboratories
HEPM	Control	-	Fetus/F	Fbl	-	-	-	-	-	CRL-1486	ATCC
iMSC#3	Control	BM	NA	-	-	-	-	-	-	-	The Norwegian Radium Hospital	Non-tumorigenic bone-marrow derived cell line
hFOB	Control	-	Fetus/NA	Obl	-	-	-	-	-	CRL-11372	ATCC
Abbreviations: OS: Osteosarcoma, OB: Osteoblast, NA: Not available, Prim: Primary, Met: Metastasis, Rec: Recurrence BM: Bone marrow, M: Male, F: Female, Obl: Osteoblastic, Fbl: Fibroblastic, Cho: Chondroblastic, Tel: Telangiectatic, Pleo: Pleomorphic, Epi: Epithelial, SC: small cell, NED: Not evidence of disease, DD: Dead of disease, DUC: Dead of unkown cause
