# Supplementary material for: Reexpression of LSAMP inhibits tumor growth in a preclinical osteosarcoma model
Source: Mol Cancer. 2014 Apr 28;13:93. doi: 10.1186/1476-4598-13-93 (PMC4029956; doi:10.1186/1476-4598-13-93)
Supplement: Additional file 7: Table S2 — Overview TaqMan assays. [file 1476-4598-13-93-S7.csv]

Additional file 7: Table S2: Overview TaqMan assays
Gene name	Assay ID	Assay type	Comment	Forward primer	Reverse primer
LSAMP	Hs04770817_cn	Copy number	Located in intron 1	-	-
LSAMP	Hs05902664_cn		Located in intron 6	-	-
EEF1G	Hs03771595_cn		Used for normalization (endougenous reference gene)	-	-
FBXO11	Hs02528370_cn		Used for normalization (endougenous reference gene)	-	-
LSAMP	Hs01082649_m1	Expression level	Located in exon junction 1-2	-	-
LSAMP	Hs00158884_m1		Located in exon junction 6-7	-	-
B2M	Hs99999907_m1		Used for normalization (endougenous reference gene)	-	-
TBP	Hs99999910_m1		Used for normalization (endougenous reference gene)	-	-
18S	Hs99999901_s1		Used for normalization (endougenous reference gene)	-	-
HES1	Hs00172878_m1		Validation of mRNA expression profiling	-	-
KLF10	Hs00921811_m1		Validation of mRNA expression profiling	-	-
CTAG2	Hs00535628_m1		Validation of mRNA expression profiling	-	-
PPARG	Hs00234592_m1		Investigation of adipogenic differentiation	-	-
FABP4	Hs01086177_m1		Investigation of adipogenic differentiation	-	-
RUNX2	Hs01047976_m1		Investigation of osteogenic differentiation	-	-
ALPL	Hs00758162_m1		Investigation of osteogenic differentiation	-	-
LSAMP-AS1	NA (custom-made)		Designed using ENSEMBL transcript ID ENST00000490351	5'-TCCCTACAGGTGAAAACTAGGCTAA-3'	5'-GTGACCGTTTCTCTGTGAATGC-3'
LSAMP-AS3	NA (custom-made)		Designed using ENSEMBL transcript ID ENST00000477539	5'-GCCATGCAGAAGTGATAGTCAAGAT-3'	5'-GGTTGTTACTTCAGAGGACACACT-3'
LSAMP-AS4	NA (custom-made)		Designed using ENSEMBL transcript ID ENST00000487512	5'-AATTAATTAGCTGAAGCAGCAGGG-3'	5'-CCAAATCTGGAGTAGGAAGGCTTTA-3'
Abbreviations: NA: not applicable, LSAMP: limbic system-associated membrane protein, EEF1G: eukaryotic translation factor 1 gamma, FBXO11: F-box protein 11, B2M: beta-2-microglobulin, TBP: TATA-box binding protein, 18S: 18S RNA, HES1: hairy enhancer of split 1, KLF10: kr�ppel like factor 10, CTAG2: cancer/testis antigen 2, PPARG: peroxisome proliferator-activated receptor gamma, FABP4: fatty acid…
