# Supplementary material for: Reexpression of LSAMP inhibits tumor growth in a preclinical osteosarcoma model
Source: Mol Cancer. 2014 Apr 28;13:93. doi: 10.1186/1476-4598-13-93 (PMC4029956; doi:10.1186/1476-4598-13-93)
Supplement: Additional file 8: Table S3 — Overview antibodies used for western blotting. [file 1476-4598-13-93-S8.xlsx]

## Sheet: Sheet2
Additional file 8 Table S3: Overview antibodies used for western blotting
Antibody	Primary/Secondary	Catalogue number/Company	Conditions
anti-LSAMP	Primary	MAB873/R&D systems	1:250 dilution in TBS-T with 5 % non-fat dry milk, incubated over night at 4 ⁰C
anti-β-actin	Primary	A5316/Sigma-Aldrich	1:10,000 dilution in TBS-T with 5 % non-fat dry milk, incubated for 1 h at room temperature
anti-mouse	Secondary	P0260/Dako	1:10,000 dilution in TBS-T with 5 % non-fat dry milk, incubated for 1 h at room temperature
